# Supplementary material for: A Potential Association between Abdominal Obesity and the Efficacy of Humoral Immunity Induced by COVID-19 and by the AZD1222, Convidecia, BNT162b2, Sputnik V, and CoronaVac Vaccines
Source: Vaccines (Basel). 2024 Jan 15;12(1):88. doi: 10.3390/vaccines12010088 (PMC10819553; doi:10.3390/vaccines12010088)
Supplement: Supplementary file 1 [file vaccines-12-00088-s001.zip]

Archive with 1 entries (1 files):
- vaccines-2755677-supplementary.pdf
